# Supplementary material for: A Preliminary Metabolomic Study of Yorkshire Terrier Enteropathy
Source: Metabolites. 2022 Mar 19;12(3):264. doi: 10.3390/metabo12030264 (PMC8954012; doi:10.3390/metabo12030264)
Supplement: Supplementary file 1 [file metabolites-12-00264-s001.zip]

Archive with 1 entries (1 files):
- TableS1 Targeted metabolomics data.xlsx
