# Supplementary material for: A Preliminary Metabolomic Study of Yorkshire Terrier Enteropathy
Source: Metabolites. 2022 Mar 19;12(3):264. doi: 10.3390/metabo12030264 (PMC8954012; doi:10.3390/metabo12030264)
Supplement: Supplementary file 1 [file metabolites-12-00264-s001.zip › TableS1 Targeted metabolomics data.xlsx]

## Sheet: Sheet1
				Analyte Class	Acylcarnitines	Acylcarnitines	Acylcarnitines	Acylcarnitines	Acylcarnitines	Acylcarnitines	Acylcarnitines	Acylcarnitines	Acylcarnitines	Acylcarnitines	Acylcarnitines	Acylcarnitines	Acylcarnitines	Acylcarnitines	Acylcarnitines	Acylcarnitines	Acylcarnitines	Acylcarnitines	Acylcarnitines	Acylcarnitines	Acylcarnitines	Acylcarnitines	Acylcarnitines	Acylcarnitines	Acylcarnitines	Acylcarnitines	Acylcarnitines	Acylcarnitines	Acylcarnitines	Acylcarnitines	Acylcarnitines	Acylcarnitines	Acylcarnitines	Acylcarnitines	Acylcarnitines	Acylcarnitines	Acylcarnitines	Acylcarnitines	Acylcarnitines	Acylcarnitines	Alkaloids	Amine oxides	Amino acid related	Amino acid related	Amino acid related
				Analyte Name	Carnitine	Acetylcarnitine	Propionylcarnitine	Malonylcarnitine (Hydroxybutyrylcarnitine)	Hydroxypropionyl-carnitine	Propenoyl-carnitine	Butyrylcarnitine	Butenylcarnitine	Valerylcarnitine	Glutarylcarnitine (Hydroxyhexanoylcarnitine)	Methylglutaryl-carnitine	Hydroxyvaleryl-carnitine (Methylmalonylcarnitine)	Tiglylcarnitine	Glutaconyl-carnitine	Hexanoylcarnitine (Fumarylcarnitine)	Hexenoylcarnitine	Pimelylcarnitine	Octanoylcarnitine	Nonanoylcarnitine	Decanoylcarnitine	Decenoylcarnitine	Decadienoyl-carnitine	Dodecanoyl-carnitine	Dodecanedioyl-carnitine	Dodecenoyl-carnitine	Tetradecanoyl-carnitine	Tetradecenoyl-carnitine	Hydroxytetradec-enoylcarnitine	Tetradecadienoyl-carnitine	Hydroxytetradeca-dienoylcarnitine	Hexadecanoyl-carnitine	Hydroxyhexa-decanoylcarnitine	Hexadecenoyl-carnitine	Hydroxyhexadec-enoylcarnitine	Hexadecadienoyl-carnitine	Hydroxyhexadeca-dienoylcarnitine	Octadecanoyl-carnitine	Octadecenoyl-carnitine	Hydroxyoctadec-enoylcarnitine	Octadecadienoyl-carnitine	Trigonelline	Trimethylamine N-oxide	1-Methylhistidine	3-Methylhistidine	5-Aminovaleric acid
				Unit	[µM]	[µM]	[µM]	[µM]	[µM]	[µM]	[µM]	[µM]	[µM]	[µM]	[µM]	[µM]	[µM]	[µM]	[µM]	[µM]	[µM]	[µM]	[µM]	[µM]	[µM]	[µM]	[µM]	[µM]	[µM]	[µM]	[µM]	[µM]	[µM]	[µM]	[µM]	[µM]	[µM]	[µM]	[µM]	[µM]	[µM]	[µM]	[µM]	[µM]	[µM]	[µM]	[µM]	[µM]	[µM]
				LOD	2.747	0.1864	0.0321569	0.0290481	0.112	0.0198547	0.0603994	0.063	0.0332243	0.0816628	0.0286148	0.0227278	0.0354765	0.0534648	0.0777189	0.1102	0.0424703	0.2003	0.0426493	0.0876042	0.6432	0.0574308	0.0600347	1.262	0.2779	0.0476898	0.0052411	0.0169384	0.0237907	0.0157564	0.0109151	0.0403515	0.0154994	0.0278963	0.0258819	0.0232053	0.0148002	0.061156	0.0754386	0.0076996	0.0177703	0.2031	0.01	0.01	0.012203
Sample Identification	Material	Species	Dog ID	Group	C0	C2	C3	C3-DC (C4-OH)	C3-OH	C3:1	C4	C4:1	C5	C5-DC (C6-OH)	C5-M-DC	C5-OH (C3-DC-M)	C5:1	C5:1-DC	C6 (C4:1-DC)	C6:1	C7-DC	C8	C9	C10	C10:1	C10:2	C12	C12-DC	C12:1	C14	C14:1	C14:1-OH	C14:2	C14:2-OH	C16	C16-OH	C16:1	C16:1-OH	C16:2	C16:2-OH	C18	C18:1	C18:1-OH	C18:2	Trigonelline	TMAO	1-Met-His	3-Met-His	5-AVA
Dog10_Healthy	plasma	dog	Dog 10	Healthy	32.421	2.499	0.4985	0.0678976	0.4418	0.0837133	0.1522	< LOD	0.2428	< LOD	0.0298407	0.1487	0.1303	0.0693167	0.0809862	0.1218	0.0332825	< LOD	0.0498463	< LOD	< LOD	0.0713425	< LOD	< LOD	< LOD	< LOD	0.0563761	0.0491119	0.0474133	0.0566176	0.1113	0.0968942	0.0797752	0.0358627	0.0386642	0.0443712	0.0773334	0.1278	0.0955955	0.047769	0.2156	4.965	11.979	13.174	2.709
Dog11_Healthy	plasma	dog	Dog 11	Healthy	23.555	2.866	0.2159	0.0508347	0.3203	0.0705022	0.0936509	< LOD	0.1863	< LOD	0.0303754	0.2937	0.1259	0.0681488	< LOD	0.0928555	< LOD	< LOD	< LOD	< LOD	< LOD	0.0623368	< LOD	< LOD	< LOD	0.0502565	0.0519067	0.0485185	0.0566311	0.0381491	0.0953928	0.0584855	0.1205	0.0327496	0.03707	0.0321021	0.0527747	0.1521	0.0908392	0.0507029	0.128	6.662	8.492	4.564	3.084
Dog12_Healthy	plasma	dog	Dog 12	Healthy	21.66	2.915	0.2002	0.0678464	0.3808	0.0846349	0.114	< LOD	0.1798	< LOD	0.0311346	0.1106	0.1465	0.0776395	< LOD	0.1108	< LOD	< LOD	0.0471584	< LOD	< LOD	0.0654962	< LOD	< LOD	< LOD	< LOD	0.0630185	0.0499909	0.0621468	0.0447726	0.1194	0.0720711	0.0971069	0.0347602	0.04064	0.0382878	0.0686338	0.1694	0.0997711	0.0617168	0.1439	8.451	5.939	3.589	4.701
Dog13_Healthy	plasma	dog	Dog 13	Healthy	29.154	3.53	0.2306	0.0642806	0.4396	0.0896879	0.1125	< LOD	0.1682	< LOD	0.0377847	0.1524	0.1358	0.1214	< LOD	0.1144	< LOD	< LOD	0.051455	< LOD	< LOD	0.0758212	< LOD	< LOD	< LOD	0.0535994	0.0575804	0.0518271	0.0524093	0.0477733	0.1132	0.0803203	0.084576	0.0435852	0.0349491	0.039455	0.0867148	0.1554	0.1073	0.049216	0.5299	7.523	7.475	1.829	2.144
Dog14_Healthy	plasma	dog	Dog 14	Healthy	38.402	6.01	0.5156	0.1407	0.4884	0.1015	0.2176	< LOD	0.5397	0.0894554	0.0341759	0.6493	0.1856	0.1055	0.0867422	0.1217	< LOD	< LOD	0.0470201	< LOD	< LOD	0.079756	0.0788753	< LOD	< LOD	0.0840273	0.0669061	0.0874299	0.0485915	0.0609533	0.1819	0.1268	0.1197	0.0764635	0.0427633	0.0503523	0.1905	0.2162	0.1575	0.0351247	0.0731427	12.079	8.715	4.636	1.213
Dog15_Healthy	plasma	dog	Dog 15	Healthy	39.597	4.579	0.2658	0.0584176	0.3533	0.0704796	0.1317	< LOD	0.2983	< LOD	0.0293156	0.1311	0.1198	0.0876981	< LOD	0.0889823	< LOD	< LOD	0.0462478	< LOD	< LOD	0.0687998	0.0781207	< LOD	< LOD	0.0859589	0.0876857	0.0898081	0.0798726	0.0586882	0.1788	0.1133	0.1263	0.0615641	0.0436145	0.0532251	0.1482	0.2188	0.1418	0.0535529	0.0523976	7.285	11.433	6.261	4.401
Dog16_Healthy	plasma	dog	Dog 16	Healthy	26.17	4.106	0.4646	0.0595177	0.3977	0.0813978	0.1472	< LOD	0.2774	< LOD	0.0407715	0.132	0.1212	0.0889712	< LOD	0.1244	< LOD	< LOD	0.0525494	< LOD	< LOD	0.0748003	0.0649588	< LOD	< LOD	0.0779271	0.0792037	0.0781109	0.053777	0.064523	0.1716	0.1098	0.1385	0.0697359	0.0411263	0.0668546	0.1689	0.2411	0.1331	0.0478737	0.047069	5.204	6.787	2.912	4.092
Dog17_Healthy	plasma	dog	Dog 17	Healthy	30.753	21.205	0.4493	0.1793	0.6422	0.1421	0.2545	< LOD	0.2482	0.1023	0.0489058	0.2016	0.1727	0.0988594	0.1162	0.1265	0.040933	< LOD	0.0677143	0.1085	< LOD	0.1107	0.1002	< LOD	< LOD	0.0833209	0.1186	0.0873906	0.0765659	0.0629795	0.3288	0.1787	0.1731	0.0751369	0.0559968	0.0562062	0.3386	0.4449	0.2393	0.0851383	0.1757	7.897	14.152	8.188	1.662
Dog 24_Healthy	plasma	dog	Dog 24	Healthy	21.322	3.928	0.4288	0.0945931	0.6496	0.139	0.1478	< LOD	0.2604	0.0952699	0.0378343	0.1047	0.2129	0.1163	0.086076	0.1466	0.0585046	< LOD	0.0571401	< LOD	< LOD	0.0812429	< LOD	< LOD	< LOD	0.061008	0.0976035	0.0456308	0.062139	0.0638116	0.1783	0.0992861	0.1131	0.0620315	0.0368299	0.0604096	0.2405	0.2489	0.125	0.0501466	< LOD	7.323	9.089	4.266	2.818
Dog 25_Healthy	plasma	dog	Dog 25	Healthy	22.303	3.822	0.2866	0.0872552	0.6175	0.119	0.1236	< LOD	0.2084	0.080488	< LOD	0.1408	0.1729	0.1195	0.073956	0.1212	0.0358352	< LOD	0.048193	< LOD	< LOD	0.074724	< LOD	< LOD	< LOD	0.0554018	0.0920719	0.0433137	0.0533061	0.0609162	0.1495	0.0871571	0.1163	0.0555536	0.0337522	0.0574754	0.1912	0.2553	0.1195	0.046776	< LOD	8.55	9.817	5.527	1.226
Dog 26_Healthy	plasma	dog	Dog 26	Healthy	40.928	3.692	0.3217	0.0432237	0.2139	0.0555382	0.111	< LOD	0.1873	0.0588131	< LOD	0.1154	0.15	0.047208	< LOD	< LOD	< LOD	< LOD	0.0358262	< LOD	< LOD	0.0581739	< LOD	< LOD	< LOD	< LOD	0.0419421	0.0274906	0.0357384	0.0353673	0.0963989	0.0534648	0.0701141	< LOD	< LOD	0.0331595	0.0599659	0.1218	0.0648699	0.0368204	< LOD	6.512	7.536	6.404	4.004
Dog 27_Healthy	plasma	dog	Dog 27	Healthy	39.869	8.566	0.271	0.1007	0.4756	0.1135	0.181	< LOD	0.3859	0.0955333	< LOD	0.1228	0.2047	0.1064	0.0747558	< LOD	0.0327167	< LOD	0.0402797	< LOD	< LOD	0.0769355	0.076873	< LOD	< LOD	0.0582959	0.1064	0.0530101	0.1207	0.066714	0.1788	0.1005	0.1571	0.0433072	0.0514728	0.0601737	0.1017	0.2507	0.1318	0.1017	< LOD	4.63	38.495	37.825	2.373
Dog 28_Healthy	plasma	dog	Dog 28	Healthy	35.978	6.743	0.3568	0.1244	0.9898	0.2077	0.1914	0.0770402	0.2986	0.1413	0.0503177	0.1873	0.2859	0.1789	0.1106	0.2082	0.0701202	< LOD	0.070811	0.0902138	< LOD	0.1234	0.0924492	< LOD	< LOD	0.105	0.1698	0.0896579	0.121	0.1194	0.2699	0.1648	0.2629	0.0943506	0.0670019	0.1068	0.2335	0.4247	0.2219	0.1131	< LOD	3.779	6.062	2.909	2.116
Dog 29_Healthy	plasma	dog	Dog 29	Healthy	46.384	10.825	0.2672	0.0886098	0.4414	0.0814953	0.1901	< LOD	0.2798	0.0731794	< LOD	0.118	0.1801	0.0876849	< LOD	< LOD	0.0404251	< LOD	< LOD	< LOD	< LOD	0.0669105	0.0670303	< LOD	< LOD	0.0650893	0.0798229	0.0484128	0.0688013	0.0552732	0.208	0.0995474	0.1473	0.0546043	0.0328166	0.058789	0.1701	0.2481	0.1248	0.0649371	< LOD	5.04	9.591	3.125	1.644
Dog 30_Healthy	plasma	dog	Dog 30	Healthy	46.281	22.776	0.3018	0.111	0.2341	0.0597067	0.306	< LOD	0.2599	0.1082	0.0292744	0.1449	0.1341	0.0863628	0.0688779	< LOD	0.0394754	< LOD	0.0386418	0.0968244	< LOD	0.069739	0.1105	< LOD	< LOD	0.0924966	0.1228	0.0775815	0.1339	0.0573538	0.2231	0.1148	0.1986	0.0627801	0.0459716	0.0705272	0.1486	0.2629	0.162	0.0786156	< LOD	7.916	16.379	3.225	1.611
Dog 31_Healthy	plasma	dog	Dog 31	Healthy	29.312	3.628	0.3365	0.0667783	0.3783	0.0776333	0.1251	< LOD	0.1642	0.0725144	< LOD	0.1331	0.1109	0.0637322	< LOD	0.1115	0.0320417	< LOD	0.0427345	< LOD	< LOD	0.0616708	0.072259	< LOD	< LOD	0.0746695	0.0918069	0.0463735	0.0888585	0.0678844	0.1922	0.1008	0.1926	0.0419911	0.0326493	0.0913724	0.0978694	0.1957	0.1029	0.0651186	< LOD	9.898	9.005	5.756	2.481
Dog 32_Healthy	plasma	dog	Dog 32	Healthy	34.929	4.568	0.2743	0.070664	0.3798	0.0882626	0.1109	< LOD	0.1457	0.0701162	< LOD	0.0962009	0.1502	0.0659688	< LOD	< LOD	0.0593166	< LOD	0.0405387	< LOD	< LOD	0.0679752	0.0667009	< LOD	< LOD	0.0637875	0.0829901	0.0441277	0.0630742	0.049262	0.1389	0.0773345	0.1176	0.0465473	0.0368767	0.0513123	0.0821271	0.2055	0.0935399	0.0503702	< LOD	2.534	5.43	3.115	2.707
Dog 33_Healthy	plasma	dog	Dog 33	Healthy	15.782	2.798	0.1192	0.0422566	0.2178	0.0438856	0.1196	< LOD	0.1807	0.0736479	< LOD	0.0741701	0.0689733	0.0594836	< LOD	< LOD	0.0265535	< LOD	< LOD	< LOD	< LOD	< LOD	< LOD	< LOD	< LOD	0.0548265	0.0569325	0.0309356	0.0772314	0.0375038	0.1422	0.050829	0.1189	0.0250846	0.037089	0.0365967	0.0565577	0.1858	0.0692757	0.074221	< LOD	3.222	24.858	22.486	1.628
Dog8_Healthy	plasma	dog	Dog 8	Healthy	23.214	2.609	0.1576	0.0452181	0.3015	0.0700637	0.1116	< LOD	0.1329	< LOD	0.0309577	0.1088	0.0901487	0.0681351	< LOD	0.0838578	< LOD	< LOD	< LOD	< LOD	< LOD	0.0660475	< LOD	< LOD	< LOD	0.0597251	0.0566699	0.053747	0.0466128	0.0416172	0.107	0.0783332	0.1365	0.0422266	0.0339847	0.0397749	0.0634908	0.1882	0.0987382	0.0434993	0.6026	1.172	5.711	2.899	1.981
Dog9_Healthy	plasma	dog	Dog 9	Healthy	37.09	7.172	0.2997	0.0686383	0.3878	0.0759195	0.1342	< LOD	0.2219	< LOD	0.0347921	0.1148	0.1354	0.0799888	< LOD	0.0894388	0.0269592	< LOD	0.0494077	0.0898202	< LOD	0.081166	0.0718951	< LOD	< LOD	0.0724056	0.0895563	0.0647728	0.0721711	0.0486558	0.1454	0.0992359	0.1513	0.0487111	0.040096	0.0429336	0.1028	0.2357	0.1394	0.0691731	0.3503	6.414	8.77	3.296	1.696
Dog1_IBD_Post	plasma	dog	Dog 1	IBD_Posttreatment	34.415	3.494	0.2784	0.055746	0.4264	0.0904827	0.1316	< LOD	0.3313	< LOD	0.0301426	0.1549	0.1029	0.0762491	< LOD	0.0700258	< LOD	< LOD	0.0459218	< LOD	< LOD	0.0753998	< LOD	< LOD	< LOD	< LOD	0.0466152	0.0336342	0.0358292	0.0360489	0.085523	0.0626844	0.0715027	0.0331109	0.0309769	0.0349563	0.0735995	0.1208	0.0895	0.0432858	0.0922725	6.915	9.101	2.935	2.758
Dog 18_IBD_Post	plasma	dog	Dog 18	IBD_Posttreatment	22.198	9.592	0.1868	0.099262	0.5864	0.1188	0.1525	< LOD	0.2806	0.0960268	0.0274255	0.1109	0.1968	0.1073	0.0795918	< LOD	0.0392738	< LOD	0.0583009	0.1177	< LOD	0.0934112	0.1502	< LOD	< LOD	0.1267	0.193	0.0852771	0.3559	0.0963267	0.3308	0.1283	0.2721	0.0595904	0.1014	0.0845791	0.2852	0.4799	0.1681	0.2363	< LOD	2.994	9.35	5.985	1.11
Dog 19_IBD_Post	plasma	dog	Dog 19	IBD_Posttreatment	21.985	2.564	0.1991	0.0885641	0.7642	0.1517	0.1298	< LOD	0.1938	0.1162	0.0273731	0.1375	0.2415	0.1598	0.0782158	0.152	0.0421444	< LOD	0.0630253	0.0897853	< LOD	0.0913199	< LOD	< LOD	< LOD	0.0437813	0.0973877	0.0414801	0.0796706	0.0767485	0.0992945	0.0940424	0.0903986	0.0397142	0.0462731	0.0617894	0.0919678	0.1405	0.1117	0.0651104	< LOD	0.8742	5.981	4.001	1.573
Dog2_IBD_Post	plasma	dog	Dog 2	IBD_Posttreatment	41.424	5.57	0.3112	0.0729246	0.286	0.0651873	0.1364	< LOD	0.228	< LOD	0.0318184	0.1277	0.144	0.0731819	< LOD	0.0889666	< LOD	< LOD	0.0457579	< LOD	< LOD	< LOD	0.0744427	< LOD	< LOD	0.0722835	0.078144	0.0721967	0.0511008	0.0464772	0.1904	0.1071	0.111	0.0638379	0.0384518	0.0421159	0.1797	0.2396	0.1378	0.0449602	0.0338688	9.641	9.292	3.36	2.405
Dog 20_IBD_Post	plasma	dog	Dog 20	IBD_Posttreatment	23.348	2.287	0.149	0.0736478	0.5735	0.1131	0.1036	< LOD	0.105	0.0869805	0.0298474	0.1168	0.1805	0.1212	0.0665452	0.1306	0.0276342	< LOD	0.0418662	< LOD	< LOD	0.0742323	< LOD	< LOD	< LOD	< LOD	0.0740959	0.0297852	0.0499782	0.0562604	0.0919303	0.0644361	0.0576184	0.0263359	0.0348304	0.0426159	0.0908531	0.1039	0.0761295	0.0604498	< LOD	2.543	10.347	3.666	1.704
Dog3_IBD_Post	plasma	dog	Dog 3	IBD_Posttreatment	18.249	3.214	0.3729	0.0815087	0.6755	0.1425	0.1747	< LOD	0.2714	0.0919746	0.0741574	0.2577	0.1866	0.138	0.0982935	0.1647	< LOD	< LOD	0.0887019	0.0965717	< LOD	0.1035	< LOD	< LOD	< LOD	< LOD	0.0584381	0.0523225	0.0556182	0.0662098	0.0902624	0.1093	0.0679462	0.0428881	0.0480095	0.0458586	0.1186	0.1037	0.1043	0.0543935	< LOD	6.773	5.396	2.218	1.31
Dog4_IBD_Post	plasma	dog	Dog 4	IBD_Posttreatment	27.38	3.343	0.2318	0.068968	0.4782	0.0984963	0.1536	< LOD	0.2597	< LOD	0.0418054	0.1325	0.1596	0.117	0.080743	0.1304	< LOD	< LOD	0.0605574	< LOD	< LOD	0.0862358	< LOD	< LOD	< LOD	0.0521911	0.0728079	0.0553477	0.0737337	0.0627572	0.1225	0.1055	0.0875783	0.0500658	0.050185	0.0479245	0.0914035	0.1639	0.1119	0.0694397	0.0677528	4.559	8.408	3.032	4.098
Dog5_IBD_Post	plasma	dog	Dog 5	IBD_Posttreatment	15.891	1.482	0.1967	0.075516	0.6621	0.1315	0.1485	< LOD	0.1184	0.097413	0.053177	0.1651	0.1961	0.1316	0.0974971	0.1466	0.0306884	< LOD	0.0616827	< LOD	< LOD	0.0963515	< LOD	< LOD	< LOD	< LOD	0.0777206	0.0487654	0.0482058	0.0619326	0.0843903	0.0926504	0.0532473	0.04129	0.0413361	0.0464648	0.0700671	0.0813912	0.0989845	0.0407736	0.0445153	7.45	5.188	2.088	2.704
Dog6_IBD_Post	plasma	dog	Dog 6	IBD_Posttreatment	11.491	1.518	0.217	0.0715008	0.6434	0.1295	0.1518	< LOD	0.1804	0.0841677	0.0789508	0.2514	0.1835	0.1289	0.0889634	0.1597	< LOD	< LOD	0.0627862	< LOD	< LOD	0.0900159	< LOD	< LOD	< LOD	< LOD	0.0584308	0.0477291	0.0551045	0.061035	0.0923155	0.1008	0.0751072	0.0411078	0.0505065	0.0463155	0.0947307	0.1255	0.1134	0.0554241	0.0574381	2.336	2.836	2.063	1.13
Dog7_IBD_Post	plasma	dog	Dog 7	IBD_Posttreatment	18.084	1.706	0.2644	0.0697326	0.526	0.121	0.1296	< LOD	0.1368	< LOD	0.0386825	0.2195	0.1561	0.1386	0.0828073	0.1556	< LOD	< LOD	0.0572301	< LOD	< LOD	0.0747136	< LOD	< LOD	< LOD	< LOD	0.0598577	0.0448273	0.0461027	0.0543019	0.1048	0.0893417	0.0563917	0.0376246	0.039793	0.0435421	0.0715205	0.084484	0.0947528	0.0607935	0.1051	1.8	5.854	2.223	1.956
Dog1_IBD_Pre	plasma	dog	Dog 1	IBD_Pretreatment	17.835	1.861	0.1801	0.0607309	0.4725	0.0965954	0.1114	< LOD	0.1419	< LOD	0.0329613	0.1288	0.1353	0.091138	< LOD	0.1078	< LOD	< LOD	0.0515107	< LOD	< LOD	0.0641977	< LOD	< LOD	< LOD	< LOD	0.0547054	0.0387813	0.0383192	0.0491425	0.0623218	0.069526	0.0523707	0.0305617	0.0346208	0.0351767	0.0527797	0.0725693	0.0892662	< LOD	0.1186	2.697	7.146	3.767	3.506
Dog 18_IBD_Pre	plasma	dog	Dog 18	IBD_Pretreatment	20.847	2.458	0.2578	0.0819085	0.4138	0.0770835	0.1265	< LOD	0.2376	0.0763547	< LOD	0.1005	0.141	0.0699575	< LOD	< LOD	0.1039	< LOD	0.0384417	< LOD	< LOD	0.0741175	< LOD	< LOD	< LOD	0.0482456	0.0716365	0.0364863	0.07946	0.052681	0.0982805	0.0613218	0.0968045	0.0286311	0.0370587	0.0479336	0.0699303	0.1747	0.0752962	0.071758	< LOD	4.434	16.755	26.376	8.967
Dog 19_IBD_Pre	plasma	dog	Dog 19	IBD_Pretreatment	24.84	2.352	0.1953	0.0693169	0.4601	0.0978708	0.1067	< LOD	0.1527	0.0830265	< LOD	0.0918769	0.1416	0.0903995	< LOD	< LOD	0.0629545	< LOD	0.0341146	< LOD	< LOD	0.0699915	< LOD	< LOD	< LOD	< LOD	0.0623166	0.0332374	0.043237	0.0465578	0.0934076	0.0693341	0.0690954	0.0287553	0.0316388	0.0394385	0.0727724	0.137	0.0757817	0.0418349	< LOD	0.6093	12.208	9.138	2.239
Dog2_IBD_Pre	plasma	dog	Dog 2	IBD_Pretreatment	30.388	3.488	0.4822	0.1059	0.8033	0.1649	0.1936	0.076007	0.197	0.0938743	0.0557437	0.2088	0.2178	0.1659	0.1086	0.2373	0.0235426	< LOD	0.0907257	< LOD	< LOD	0.099831	< LOD	< LOD	< LOD	0.0549885	0.0986126	0.0668951	0.0756913	0.0813884	0.1005	0.1271	0.0755265	0.0530401	0.0619606	0.0605156	0.0869672	0.0977697	0.1365	0.0488438	0.1082	0.7263	9.939	5.503	1.805
Dog 20_IBD_Pre	plasma	dog	Dog 20	IBD_Pretreatment	28.219	2.673	0.1563	0.0630551	0.3271	0.0779751	0.1084	< LOD	0.1408	0.0746075	0.0274306	0.0914968	0.1356	0.0920597	< LOD	0.1112	0.026989	< LOD	0.0390711	< LOD	< LOD	0.0663782	< LOD	< LOD	< LOD	< LOD	0.0508671	0.0286387	< LOD	0.0404057	0.0626071	0.0561017	0.0467274	< LOD	< LOD	0.0344218	0.0438493	0.072587	0.0678985	0.0258486	4.019	5.718	8.233	4.761	2.564
Dog 21_IBD_Pre	plasma	dog	Dog 21	IBD_Pretreatment	20.208	2.22	0.0885511	0.0444726	0.2176	0.0391842	0.0665455	< LOD	0.1154	0.0637071	< LOD	0.0598362	0.053163	0.0670862	< LOD	< LOD	0.0523376	< LOD	0.0350868	< LOD	< LOD	0.0710998	< LOD	< LOD	< LOD	< LOD	0.034255	< LOD	< LOD	0.0264934	0.0605377	0.0419373	0.0426047	< LOD	< LOD	< LOD	0.0382777	0.0823234	< LOD	0.0280406	< LOD	1.125	7.632	9.132	3.012
Dog 22_IBD_Pre	plasma	dog	Dog 22	IBD_Pretreatment	26.932	2.554	0.2458	0.0786584	0.5575	0.1217	0.1165	< LOD	0.117	0.1024	< LOD	0.1215	0.1805	0.1051	< LOD	< LOD	0.0276366	< LOD	0.0454095	< LOD	< LOD	0.0829975	< LOD	< LOD	< LOD	< LOD	0.0714766	0.031239	0.0451542	0.0525544	0.0974467	0.0688233	0.0747236	0.0316784	0.0302867	0.0419625	0.1142	0.1575	0.0780861	0.0409585	< LOD	5.97	12.653	6.287	8.642
Dog 23_IBD_Pre	plasma	dog	Dog 23	IBD_Pretreatment	21.277	2.675	0.2279	0.0906843	0.5517	0.1117	0.1187	< LOD	0.1124	0.0875781	0.0318412	0.1141	0.1486	0.1026	0.0751131	0.1378	0.0629912	< LOD	0.0433317	< LOD	< LOD	0.0809806	< LOD	< LOD	< LOD	< LOD	0.0748006	0.0352282	0.0573923	0.0492764	0.0930191	0.0651141	0.0845936	0.0286417	0.0327979	0.0465391	0.0855031	0.1431	0.0776609	0.0500607	< LOD	10.32	6.619	4.504	1.956
Dog3_IBD_Pre	plasma	dog	Dog 3	IBD_Pretreatment	60.771	14.197	0.2747	0.0730403	0.1666	0.0395955	0.1391	< LOD	0.2043	< LOD	0.0330783	0.1171	0.062624	0.0344341	< LOD	0.0580976	< LOD	< LOD	< LOD	< LOD	< LOD	< LOD	< LOD	< LOD	< LOD	0.0533691	0.0590147	0.0569183	0.0441723	0.0347396	0.125	0.08439	0.1336	0.045267	0.0268873	0.0333876	0.1328	0.2238	0.1321	0.0457068	0.0616351	24.13	38.594	12.497	2.228
Dog4_IBD_Pre	plasma	dog	Dog 4	IBD_Pretreatment	31.728	16.491	0.2547	0.1047	0.3992	0.0981987	0.2792	< LOD	0.5903	0.0847467	0.0366308	0.1665	0.1758	0.1194	0.0879594	0.119	< LOD	< LOD	0.0575673	0.1105	< LOD	0.08696	0.097847	< LOD	< LOD	0.1042	0.1017	0.1128	0.1202	0.0785075	0.2187	0.1157	0.1789	0.0918687	0.0574046	0.0568123	0.2278	0.3155	0.1739	0.0843744	0.0884881	18.822	17.133	4.965	9.044
Dog5_IBD_Pre	plasma	dog	Dog 5	IBD_Pretreatment	33.743	2.802	0.4138	0.0670205	0.5262	0.1039	0.1681	< LOD	0.2703	0.086827	0.0399809	0.1837	0.1305	0.1212	< LOD	0.16	0.0262841	< LOD	0.0519933	< LOD	< LOD	0.0749207	< LOD	< LOD	< LOD	0.0486516	0.0806976	0.0517385	0.0530868	0.0562986	0.1194	0.0947459	0.0841684	0.039031	0.0422811	0.0389527	0.1007	0.1476	0.1258	0.0508176	0.3714	3.195	10.397	11.75	2.692
Dog6_IBD_Pre	plasma	dog	Dog 6	IBD_Pretreatment	8.007	1.25	0.1356	0.0700778	0.4588	0.0869959	0.1214	< LOD	0.1188	< LOD	0.0328343	0.1131	0.1034	0.0709337	< LOD	0.0890028	0.0360641	< LOD	0.052292	< LOD	< LOD	0.0795884	< LOD	< LOD	< LOD	< LOD	0.0367084	0.0302796	0.0299525	0.0377203	0.0585579	0.0503523	0.0621243	< LOD	0.0271075	0.028729	0.0506342	0.1057	< LOD	< LOD	0.0876156	14.701	2.626	1.911	4.07
Dog7_IBD_Pre	plasma	dog	Dog 7	IBD_Pretreatment	24.8	2.422	0.1812	0.0557919	0.4481	0.0892967	0.1308	< LOD	0.1604	< LOD	0.0293402	0.5667	0.137	0.1041	0.080479	0.103	< LOD	< LOD	0.0652401	< LOD	< LOD	0.0629538	< LOD	< LOD	< LOD	< LOD	0.0686832	0.051373	0.079319	0.0554275	0.1069	0.0810239	0.0811808	0.0434561	0.0463765	0.0435039	0.0764837	0.1281	0.1022	0.0723516	< LOD	2.141	6.352	2.749	0.9697
[truncated: 582 more columns]
